# Supplementary material for: Multi-modal omics analysis of a paediatric melanoma highlights mechanisms underlying treatment resistance
Source: Commun Med (Lond). 2025 Oct 30;5:448. doi: 10.1038/s43856-025-01201-1 (PMC12575648; doi:10.1038/s43856-025-01201-1)
Supplement: Supplementary file 4 — Supplementary Data 1 [file 43856_2025_1201_MOESM4_ESM.xlsx]

## Sheet: DEG Fig.3a
gene	baseMean	log2FoldChange	lfcSE	stat	pvalue	padj
COL1A1	245.773	-2.38533	0.563804	-4.23079	2.32875e-05	0.000213021
SERPINA1	49.7075	1.42251	0.187706	7.57838	3.49904e-14	2.20591e-12
PMP22	222.041	-1.11143	0.183549	-6.05524	1.4021e-09	3.97876e-08
ATRX	240.686	1.40636	0.0897647	15.6671	2.53727e-55	4.22746e-52
HBA2	31.6802	1.51273	0.326446	4.63394	3.58777e-06	4.31383e-05
TAP1	82.0035	-1.64519	0.456367	-3.60497	0.000312194	0.00188074
IGFBP2	187.712	1.31062	0.26171	5.00792	5.50225e-07	8.3558e-06
CD59	214.142	-1.62582	0.282406	-5.75703	8.56048e-09	2.05984e-07
RFX2	77.5048	1.30665	0.115574	11.3057	1.22926e-29	3.4968e-27
ALDH3B2	44.462	1.36546	0.127027	10.7494	5.96467e-27	1.41971e-24
ANXA1	395.961	-1.48415	0.507671	-2.92345	0.00346177	0.0135068
AVPR1B	50.3157	1.50567	0.15876	9.48392	2.44898e-21	3.48322e-19
C4BPB	42.9829	1.39922	0.157017	8.91123	5.04709e-19	5.771e-17
CD44	293.704	-1.69883	0.471845	-3.60039	0.000317737	0.00190626
ATP1B1	177.401	1.11496	0.145699	7.65248	1.97137e-14	1.28447e-12
EPSTI1	51.9557	-1.07478	0.423313	-2.53898	0.0111177	0.0344579
ANXA2	319.659	-1.38167	0.34644	-3.98821	6.65747e-05	0.000517641
LIN28B	23.1155	1.41939	0.161564	8.78531	1.55939e-18	1.71577e-16
OR10G3	44.2078	1.3882	0.122634	11.3199	1.0457e-29	3.05201e-27
SDCBP	859.193	-1.15946	0.217765	-5.32435	1.01314e-07	1.88157e-06
OPTN	71.4853	-1.1572	0.43438	-2.66401	0.00772142	0.0256548
C4orf46	154.749	-1.02485	0.22244	-4.60732	4.07893e-06	4.78597e-05
MAGEA4	65.4494	1.36941	0.169955	8.05747	7.78895e-16	6.17977e-14
CFAP126	43.0384	1.6343	0.145717	11.2156	3.41916e-29	9.27389e-27
CELF4	42.3185	1.35891	0.179721	7.56121	3.99344e-14	2.46431e-12
RGS7BP	36.7125	1.1094	0.108227	10.2507	1.17491e-24	2.36258e-22
IFIT3	82.6424	-1.27074	0.433372	-2.93221	0.00336561	0.0132121
MOXD1	28.8186	1.04054	0.195442	5.32401	1.01504e-07	1.8821e-06
OAS1	119.242	-1.9775	0.502862	-3.93249	8.40714e-05	0.000626934
ITPRIPL2	152.557	-1.18606	0.150637	-7.87362	3.44521e-15	2.54069e-13
TUBB2A	240.039	-1.10499	0.196413	-5.62584	1.84611e-08	4.09377e-07
SERPINA3	162.059	-1.55763	0.541781	-2.87501	0.00404013	0.0152147
OBSCN	71.3768	1.67621	0.105102	15.9485	2.91787e-57	6.80622e-54
C1QC	95.0536	-1.08905	0.387774	-2.80847	0.00497778	0.0180466
CTSA	258.786	-1.14509	0.151087	-7.57902	3.48171e-14	2.20591e-12
MAPKBP1	192.968	1.56004	0.108424	14.3882	6.13473e-47	7.15493e-44
SARDH	152.437	1.40985	0.121303	11.6226	3.16526e-31	1.05476e-28
NDRG1	254.86	-1.36463	0.504254	-2.70624	0.00680501	0.0232952
EIF2AK2	112.498	-1.24088	0.217198	-5.71316	1.109e-08	2.58743e-07
NREP	78.5922	-1.13319	0.302431	-3.74692	0.00017902	0.00118295
TMEM30A	937.945	1.63624	0.116021	14.1029	3.64403e-45	3.86367e-42
CRHR1	48.6986	1.46703	0.151907	9.65745	4.57088e-22	7.20407e-20
TRIM45	66.5684	1.18949	0.125147	9.50472	2.0059e-21	2.88825e-19
SORBS2	69.3708	-1.07217	0.204791	-5.2354	1.64628e-07	2.93587e-06
CT47B1	96.4877	1.75117	0.099367	17.6233	1.63238e-69	9.51925e-66
GLRA1	43.0138	1.26712	0.125103	10.1286	4.12356e-24	7.39893e-22
TMEM41B	121.41	1.42175	0.12007	11.841	2.39564e-32	9.31346e-30
LGALS3	193.833	-1.8379	0.251044	-7.32104	2.46056e-13	1.39308e-11
SIRT6	114.629	1.27734	0.110087	11.603	3.9778e-31	1.25387e-28
IGSF23	37.7723	1.21702	0.144067	8.44756	2.97464e-17	2.75343e-15
CDH19	87.3773	-1.6264	0.467674	-3.47764	0.000505848	0.00280938
PRAC2	32.5474	1.00959	0.157297	6.41837	1.37743e-10	4.72499e-09
CTSZ	100.106	-1.60173	0.547565	-2.92519	0.00344246	0.0134504
EMP1	143.295	-1.26868	0.217843	-5.82384	5.751e-09	1.44245e-07
IFIT1	116.797	-2.0625	0.563702	-3.65885	0.000253348	0.00157253
IRF7	61.5731	-1.27348	0.441687	-2.88321	0.00393648	0.0148869
AARS1	149.076	-1.00971	0.183342	-5.50722	3.64536e-08	7.57858e-07
AHNAK	95.278	-1.59327	0.510935	-3.11835	0.00181866	0.00809271
APOC1	1275.69	-1.3945	0.382929	-3.64166	0.000270885	0.00166456
APOD	225.043	-1.13171	0.332702	-3.40157	0.000670003	0.00354387
CAV1	244.163	-1.46152	0.345448	-4.23081	2.32854e-05	0.000213021
RUNX1	35.5133	-1.07637	0.194966	-5.52084	3.37389e-08	7.07728e-07
CD9	121.203	-1.97219	0.499491	-3.9484	7.86756e-05	0.000594296
CD22	58.4681	1.21634	0.144886	8.39514	4.6534e-17	4.14295e-15
COL6A1	495.246	-1.25178	0.176797	-7.08035	1.43793e-12	7.13642e-11
CRYAB	85.7464	-1.80222	0.351184	-5.13184	2.86922e-07	4.77497e-06
EGR1	211.935	2.16282	0.186006	11.6277	2.9807e-31	1.02247e-28
GPX3	220.921	-2.07578	0.577266	-3.59588	0.000323296	0.00193364
HLA-C	155.09	-1.11962	0.386033	-2.90034	0.00372763	0.0143294
TNC	37.3436	-1.28253	0.48727	-2.63208	0.00848637	0.0277323
IFNA16	22.0073	1.19269	0.15925	7.48942	6.91788e-14	4.0956e-12
IGHMBP2	153.922	1.03159	0.115948	8.897	5.7374e-19	6.49663e-17
LY6E	714.822	-1.04467	0.283198	-3.68883	0.00022529	0.00142647
TBC1D25	43.8645	1.08197	0.0975561	11.0908	1.39052e-28	3.68584e-26
PDK4	61.426	-1.1554	0.325746	-3.54694	0.000389736	0.0022469
PYGB	204.771	-1.30142	0.219093	-5.94001	2.84997e-09	7.67648e-08
RAB6A	71.091	-1.1358	0.199206	-5.70162	1.18677e-08	2.74669e-07
S100A4	139.63	-1.35221	0.451545	-2.99462	0.00274787	0.0111901
SOX11	33.2512	1.53947	0.321438	4.7893	1.67362e-06	2.19814e-05
SP100	98.1601	-1.36549	0.356872	-3.82628	0.000130092	0.000897261
TAL1	142.64	1.70134	0.14951	11.3794	5.2949e-30	1.62512e-27
CXCR4	144.871	1.21528	0.118646	10.2429	1.27309e-24	2.51661e-22
IFITM1	372.218	-2.29946	0.447778	-5.13527	2.81733e-07	4.70753e-06
AP1S2	418.989	-1.02271	0.148764	-6.87469	6.21253e-12	2.69265e-10
ATP6V0E1	118.855	-1.17367	0.155178	-7.56339	3.92701e-14	2.43621e-12
B2M	877.669	-2.48169	0.330416	-7.51079	5.87728e-14	3.51522e-12
GZMB	38.0331	1.45004	0.257882	5.62289	1.87789e-08	4.14022e-07
PSMB8	79.8836	-1.31038	0.378669	-3.46049	0.0005392	0.00295431
UBE2L6	56.991	-1.30633	0.385985	-3.3844	0.000713345	0.00373417
SP110	112.066	-1.70484	0.321608	-5.301	1.15171e-07	2.11868e-06
TM4SF4	142.084	2.26752	0.171687	13.2073	7.96192e-40	4.4219e-37
LRAT	28.7945	1.01538	0.120775	8.40721	4.19891e-17	3.79627e-15
DHRS3	38.3346	-1.03032	0.257298	-4.00438	6.21805e-05	0.000489016
KCNJ9	150.322	2.3559	0.152262	15.4726	5.31074e-54	6.88212e-51
MMP9	76.9763	1.16707	0.403351	2.89343	0.00381061	0.0145763
AKAP12	90.3994	-1.32786	0.2953	-4.49664	6.90367e-06	7.525e-05
EPHA3	80.2784	-1.03125	0.270303	-3.81515	0.0001361	0.000932082
HSPA1B	176.305	1.13468	0.154651	7.33704	2.18366e-13	1.25458e-11
LIPE	51.2514	1.0224	0.117294	8.71655	2.86796e-18	2.98652e-16
TIE1	33.7189	1.13351	0.132239	8.57168	1.01988e-17	1.00804e-15
HLA-E	359.386	-1.32612	0.294247	-4.50681	6.58087e-06	7.22719e-05
HES1	83.0745	1.00771	0.143584	7.01822	2.24716e-12	1.06539e-10
IFI27	69.5548	-1.41296	0.492707	-2.86775	0.00413396	0.0154862
EBI3	85.4251	1.25665	0.0944515	13.3047	2.17329e-40	1.33406e-37
SMAD7	53.0799	1.06336	0.111799	9.51135	1.88203e-21	2.75806e-19
TRIM22	41.927	-1.19986	0.456408	-2.62891	0.00856579	0.0279386
TUBB4A	120.021	-1.2133	0.296768	-4.08838	4.34398e-05	0.000361626
PRAME	146.573	-1.15353	0.244818	-4.71178	2.45567e-06	3.0684e-05
NTS	51.9019	1.97936	0.448561	4.41268	1.02098e-05	0.000105099
OAS3	88.2729	-1.85812	0.500995	-3.70887	0.00020819	0.00133855
PCM1	97.9873	-1.01823	0.105803	-9.62386	6.34039e-22	9.85973e-20
S100A1	331.437	-1.03078	0.311038	-3.31398	0.000919777	0.00462985
SRPX	50.7045	-1.0207	0.353058	-2.89102	0.00383998	0.0146544
PGRMC2	523.151	1.62671	0.167386	9.71834	2.51855e-22	4.13716e-20
IFI44	64.0353	-1.71403	0.499435	-3.43193	0.000599303	0.003227
MYL12A	105.869	-1.03052	0.183176	-5.62582	1.84628e-08	4.09377e-07
ALX3	27.29	1.32864	0.152202	8.72948	2.55841e-18	2.71262e-16
IFI44L	197.949	-2.44556	0.528365	-4.62854	3.68257e-06	4.41417e-05
GMPR	30.8539	-1.15527	0.427523	-2.70224	0.00688737	0.0234875
HOXD3	35.287	1.22413	0.169331	7.22922	4.85769e-13	2.59886e-11
PLAAT3	40.3339	-1.00005	0.204531	-4.8895	1.01092e-06	1.43087e-05
UTRN	31.8976	-1.07242	0.345981	-3.09965	0.00193752	0.00851763
KCNH3	30.5284	1.14956	0.148238	7.75484	8.84555e-15	6.06857e-13
TTC33	131.527	1.10586	0.13016	8.49617	1.95954e-17	1.87329e-15
NUPR1	143.984	-1.71534	0.248525	-6.90209	5.12447e-12	2.23969e-10
SGK3	146.08	-1.01756	0.169438	-6.00554	1.90702e-09	5.28302e-08
SPANXA1	293.117	1.4402	0.142049	10.1387	3.71925e-24	6.88534e-22
CLIC4	132.261	-1.06181	0.196524	-5.40297	6.5545e-08	1.28264e-06
TRAM1	272.153	-1.20241	0.126426	-9.51081	1.89184e-21	2.75806e-19
DDX58	84.4539	-1.61311	0.484183	-3.33162	0.000863417	0.00439164
HPGDS	32.9829	1.48358	0.174824	8.48614	2.13621e-17	2.00924e-15
HOXD4	45.0506	1.42306	0.339784	4.18813	2.81267e-05	0.000248893
S100A6	980.319	-1.05735	0.304149	-3.47641	0.000508177	0.00281963
SUPT7L	3159.25	2.17607	0.120198	18.104	2.96237e-73	3.45501e-69
ATG14	122.927	1.23565	0.103165	11.9775	4.66331e-33	2.01438e-30
SLC22A23	55.38	1.2263	0.119451	10.2661	1.00142e-24	2.04904e-22
ADARB1	99.8679	1.07487	0.213619	5.03174	4.86049e-07	7.57859e-06
ZBTB7B	161.754	1.24846	0.114936	10.8622	1.74405e-27	4.32784e-25
FCF1	240.799	-1.16531	0.131687	-8.84913	8.82044e-19	9.89162e-17
ISOC1	38.0853	1.08544	0.113964	9.52439	1.66006e-21	2.51446e-19
HP1BP3	177.39	-1.10092	0.0931632	-11.8171	3.18509e-32	1.17868e-29
OAS2	62.6228	-1.77816	0.494581	-3.59529	0.000324034	0.00193649
PARP14	110.372	1.15155	0.161395	7.13497	9.68089e-13	4.93049e-11
CYP2W1	102.577	1.75971	0.147882	11.8994	1.19149e-32	4.79184e-30
PRPF39	125.505	1.15164	0.0867088	13.2816	2.95834e-40	1.72516e-37
WIPI1	167.141	1.36605	0.155883	8.76334	1.89552e-18	2.04698e-16
TMEM140	80.1409	-1.5389	0.478143	-3.21849	0.00128868	0.00609731
STYK1	165.108	1.45353	0.15546	9.34984	8.77804e-21	1.19045e-18
TMX3	248.91	1.687	0.103623	16.2802	1.36526e-59	5.30767e-56
HMGCLL1	121.137	1.2418	0.137372	9.03974	1.57047e-19	1.86902e-17
DDIT4	248.918	1.56181	0.240368	6.49755	8.16393e-11	2.92073e-09
FGF21	47.8761	1.16344	0.148242	7.84828	4.21771e-15	3.05535e-13
BARHL2	78.2388	1.76817	0.12729	13.8908	7.19846e-44	5.99683e-41
ZC3HAV1	77.385	-1.15766	0.197419	-5.86398	4.51914e-09	1.15332e-07
COL20A1	32.2985	1.23306	0.271823	4.53626	5.72618e-06	6.40926e-05
CPNE5	81.5653	-1.18993	0.397645	-2.99244	0.00276761	0.0112547
ZNFX1	85.3748	-1.25131	0.233016	-5.37005	7.87169e-08	1.50012e-06
PLSCR1	61.7262	-1.24708	0.429752	-2.90186	0.00370959	0.0142878
ABHD16A	244.365	1.86196	0.117111	15.8991	6.43111e-57	1.2501e-53
IFIH1	60.3543	-1.26931	0.424612	-2.98935	0.00279576	0.0113415
PARP12	69.6693	-1.40466	0.313178	-4.48519	7.28479e-06	7.91084e-05
PDCL3	170.742	1.69629	0.124027	13.6767	1.39806e-42	1.08704e-39
PRKRIP1	168.179	1.46653	0.10527	13.9311	4.09921e-44	3.67762e-41
MZT2B	4413.03	1.63207	0.208267	7.83644	4.63506e-15	3.33696e-13
TEDC2	53.6837	1.13174	0.107876	10.4911	9.48725e-26	1.97589e-23
EFHD1	51.466	-1.12619	0.213619	-5.27195	1.34982e-07	2.43698e-06
WNT10A	27.9756	1.03256	0.120604	8.56153	1.11384e-17	1.09165e-15
TRAF3IP3	43.4663	1.47723	0.182215	8.10705	5.18636e-16	4.20059e-14
WNT3	57.9847	1.62786	0.126809	12.8371	1.01589e-37	5.04279e-35
FZD8	30.5047	1.04745	0.174002	6.01974	1.74694e-09	4.87429e-08
C15orf48	84.0434	1.45516	0.132915	10.948	6.78949e-28	1.75968e-25
BTBD6	167.93	1.28773	0.100326	12.8355	1.0377e-37	5.04279e-35
KCNK4	164.522	1.30859	0.122733	10.6621	1.53112e-26	3.36933e-24
HLA-DPA1	68.8659	-1.2491	0.469402	-2.66104	0.00778987	0.0258399
CCDC97	77.3664	1.00843	0.110349	9.13855	6.32966e-20	8.02421e-18
ZIM3	40.3695	1.62203	0.159536	10.1672	2.77723e-24	5.30998e-22
TUBA3D	27.2422	1.02591	0.138594	7.40228	1.33862e-13	7.80617e-12
DTX3L	63.3409	-1.17772	0.286997	-4.10359	4.06786e-05	0.000342799
CTHRC1	286.898	-1.06012	0.378725	-2.79917	0.00512337	0.0184768
STAT1	320.25	-1.39138	0.294567	-4.72348	2.3184e-06	2.92003e-05
CCDC13	204.092	2.35992	0.168651	13.9929	1.7221e-44	1.67373e-41
SLFNL1	92.3567	1.12017	0.128267	8.73307	2.47848e-18	2.65198e-16
CAVIN3	100.615	-1.35913	0.180875	-7.51417	5.72714e-14	3.46091e-12
CTSB	890.186	-1.26038	0.15937	-7.90855	2.60405e-15	1.95942e-13
SLC36A4	98.9432	1.27004	0.136977	9.27187	1.82908e-20	2.37028e-18
SPATA2L	182.399	2.10782	0.157339	13.3967	6.32112e-41	4.33666e-38
MYOM3	33.8358	1.5762	0.169505	9.29886	1.41965e-20	1.90314e-18
MFSD6L	107.795	1.58548	0.156922	10.1036	5.32536e-24	9.41056e-22
SNX3	134.657	-1.47173	0.110353	-13.3365	1.4194e-40	9.19693e-38
CALHM4	39.6307	1.3926	0.123329	11.2917	1.44224e-29	4.00495e-27
IFNL1	31.3532	1.04658	0.132098	7.92277	2.32285e-15	1.75918e-13
PTBP1	19453.8	1.87912	0.157231	11.9513	6.38844e-33	2.66101e-30
NKX6-2	24.6588	1.22406	0.178802	6.8459	7.59989e-12	3.2115e-10
PDZD2	89.567	2.02665	0.163056	12.4292	1.81509e-35	8.46775e-33
LCN8	39.8996	1.17488	0.13785	8.52292	1.55575e-17	1.51206e-15
KRT28	128.266	1.2263	0.108332	11.3198	1.04673e-29	3.05201e-27
H1-7	43.0617	1.25058	0.134768	9.27947	1.70318e-20	2.23193e-18
GPR141	135.444	2.10405	0.131266	16.0289	8.02311e-58	2.33934e-54
NUDT8	35.8236	1.05518	0.125815	8.38675	4.99778e-17	4.38264e-15
THEM5	61.5218	1.07957	0.0884904	12.1999	3.11368e-34	1.39672e-31
VAPA	72.5846	-1.23446	0.143791	-8.58511	9.07491e-18	9.04622e-16
KANK3	84.3556	1.27899	0.147284	8.68385	3.82609e-18	3.949e-16
XAF1	42.3369	-1.43979	0.515352	-2.7938	0.00520934	0.0187289
CCDC137	112.124	1.34211	0.0859903	15.6077	6.44734e-55	9.39941e-52
RNH1	104.664	-1.1616	0.171895	-6.75762	1.40272e-11	5.5836e-10
ADAM15	2153.66	1.74508	0.12947	13.4787	2.08816e-41	1.52214e-38
CD164L2	27.9926	1.17128	0.190085	6.16186	7.18956e-10	2.16671e-08
PRRG3	56.3269	1.06952	0.124338	8.60176	7.85011e-18	7.96138e-16
MALRD1	46.0846	1.47653	0.137445	10.7427	6.4128e-27	1.49585e-24
CFAP99	36.5443	1.26545	0.118512	10.6778	1.29232e-26	2.95536e-24
SMIM23	50.0315	1.44013	0.171481	8.39821	4.53328e-17	4.06705e-15
COMT	148.085	-1.01605	0.225729	-4.50121	6.75671e-06	7.39245e-05
DAAM2	115.857	-1.06086	0.145349	-7.29873	2.9049e-13	1.61379e-11
HSF4	91.9799	-1.19513	0.217532	-5.49406	3.92796e-08	8.15158e-07
IFI6	1310.23	-1.61567	0.545656	-2.96097	0.00306668	0.0122531
IFITM3	1100.88	-2.75643	0.432097	-6.37918	1.78035e-10	5.93263e-09
ISG15	341.396	-2.55163	0.531416	-4.80156	1.57431e-06	2.10083e-05
ITGB1BP1	123.34	-1.06175	0.103892	-10.2198	1.61662e-24	3.14244e-22
LGALS1	244.829	-1.45862	0.220323	-6.62037	3.58311e-11	1.33514e-09
RSU1	101.102	-1.001	0.139949	-7.15258	8.51613e-13	4.41438e-11
SBSN	36.3517	1.33882	0.124183	10.781	4.23252e-27	1.02841e-24
SPARC	471.927	-1.38345	0.163241	-8.47488	2.35315e-17	2.19558e-15
TMSB4X	332.022	-1.47507	0.384865	-3.83271	0.00012674	0.000880388
ACSF2	216.571	1.4071	0.149986	9.38156	6.5006e-21	8.91959e-19
ADGRG1	410.694	-1.12005	0.267919	-4.18054	2.90821e-05	0.000255603
AHR	158.05	-1.05362	0.390751	-2.6964	0.00700941	0.0238201
ANKRD36B	209.334	1.00228	0.102018	9.82453	8.82806e-23	1.51414e-20
BASP1	310.555	1.30369	0.112207	11.6186	3.316e-31	1.07429e-28
C1QL3	34.5246	1.29943	0.133792	9.71231	2.67221e-22	4.32862e-20
CD74	319.023	-1.25902	0.478764	-2.62973	0.00854527	0.0279013
COL3A1	114.178	-2.12756	0.574987	-3.70018	0.000215447	0.0013761
CYP2A6	61.1063	1.00304	0.10468	9.58193	9.52436e-22	1.46161e-19
DPYSL2	72.3877	-1.40432	0.362678	-3.87207	0.000107915	0.000771206
DUSP1	60.4813	1.25263	0.157484	7.95401	1.80565e-15	1.38548e-13
FOS	107.017	1.17351	0.229506	5.11318	3.1678e-07	5.21836e-06
GDF15	113.812	1.62472	0.277932	5.84573	5.04352e-09	1.27598e-07
GPNMB	509.517	-1.10623	0.194586	-5.68506	1.3077e-08	2.99495e-07
H3C3	64.7589	-1.06486	0.428676	-2.48406	0.0129892	0.0390123
HELZ2	100.805	-1.20005	0.436102	-2.75176	0.00592751	0.0208374
HLA-B	786.149	-1.68651	0.524006	-3.2185	0.00128865	0.00609731
HLA-DRA	63.2946	-1.18287	0.427083	-2.76965	0.00561157	0.0199268
HSP90B1	191.468	-1.07117	0.164326	-6.51854	7.09948e-11	2.55559e-09
KDM4B	158.204	1.10923	0.121692	9.11506	7.86292e-20	9.65319e-18
MESP1	32.3031	1.15809	0.132806	8.72018	2.77762e-18	2.9185e-16
MIA	227.339	-1.09322	0.27791	-3.9337	8.36465e-05	0.000624564
NKX1-1	55.6549	1.59769	0.124222	12.8616	7.40435e-38	3.92532e-35
NOS3	172.164	1.26833	0.385927	3.28645	0.00101458	0.00500131
PGAP6	121.623	-1.20248	0.241745	-4.97415	6.55347e-07	9.77405e-06
PNRC1	121.881	-1.00893	0.147063	-6.86051	6.86162e-12	2.94217e-10
PRSS23	36.0344	-1.32863	0.490202	-2.71038	0.00672065	0.023047
SAA2	68.2286	1.51749	0.15585	9.73688	2.09899e-22	3.49722e-20
SCARB2	216.348	-1.05258	0.162362	-6.48292	8.99625e-11	3.16989e-09
SERPINE2	2031.83	-1.56871	0.203537	-7.70723	1.28577e-14	8.6682e-13
SLC25A52	28.0463	1.0221	0.125497	8.14443	3.81087e-16	3.10813e-14
SOD1	193.883	-1.02129	0.108218	-9.43736	3.82272e-21	5.37161e-19
SPTBN1	282.203	-1.11005	0.129064	-8.60073	7.92075e-18	7.96377e-16
STBD1	155.401	1.11007	0.176825	6.27777	3.43473e-10	1.08857e-08
TXNIP	79.1295	-1.01694	0.303958	-3.34567	0.000820845	0.00421927
TYMP	57.8442	-1.20955	0.395463	-3.05857	0.00222399	0.00950471
UBB	206.892	-1.31303	0.166207	-7.89994	2.79045e-15	2.08622e-13
ZNF28	124.403	1.1091	0.135304	8.1971	2.46251e-16	2.06621e-14
HLA-A	207.004	-1.34691	0.400814	-3.36045	0.000778151	0.00403001
IGHG1	28.8217	1.07185	0.283838	3.77626	0.000159202	0.00106896
IGKC	28.6849	1.63601	0.230101	7.10995	1.16089e-12	5.83595e-11
APOBEC3A_B	230.275	1.09714	0.13839	7.9279	2.22882e-15	1.699e-13
FCGR2C	60.4642	-1.11028	0.197211	-5.6299	1.80319e-08	4.02114e-07
HBA1	104.481	1.36189	0.116236	11.7165	1.04862e-31	3.70608e-29
NBPF15	332.828	1.10196	0.103274	10.6702	1.40328e-26	3.1474e-24
SAMHD1	91.5982	-1.68745	0.330372	-5.10772	3.26068e-07	5.32624e-06

## Sheet: DEG Fig.3b
gene	baseMean	log2FoldChange	lfcSE	stat	pvalue	padj
IFI6	1450.06	-4.16834	1.07283	-3.88538	0.00010217	0.00224409
ISG15	399.094	-3.50731	1.049	-3.34347	0.000827373	0.0100308
IFI44L	230.934	-3.11456	1.05946	-2.93976	0.00328467	0.027637
NDRG1	277.809	-3.11187	0.956362	-3.25386	0.00113847	0.0126699
GPX3	253.163	-2.99097	1.1231	-2.66313	0.00774168	0.0495561
IFITM3	1301.73	-2.93813	0.764447	-3.84348	0.000121302	0.0025537
IFITM1	433.493	-2.53798	0.890685	-2.84947	0.0043792	0.0335576
LDHA	1052.12	-2.13071	0.420906	-5.06221	4.14429e-07	3.26587e-05
TMBIM1	250.996	-2.0067	0.565821	-3.54653	0.000390337	0.00599802
NUPR1	163.437	-1.94961	0.48874	-3.98905	6.63395e-05	0.00162546
AKAP12	99.5669	-1.92296	0.563588	-3.412	0.000644884	0.00841027
TUBB4A	130.827	-1.90245	0.587355	-3.23901	0.00119947	0.0131479
CAV1	272.291	-1.8325	0.584225	-3.13664	0.00170898	0.0170841
S100A1	355.307	-1.83131	0.590078	-3.1035	0.00191246	0.0186251
FGFRL1	57.51	-1.81251	0.586773	-3.08894	0.00200875	0.0192982
CD59	242.093	-1.77125	0.56116	-3.15641	0.00159723	0.0161725
GXYLT2	56.6581	-1.7543	0.458746	-3.82413	0.000131236	0.00271867
RIPK4	85.6705	-1.74674	0.539802	-3.23588	0.00121267	0.0132553
VIM	5618.99	-1.73926	0.309665	-5.61659	1.94762e-08	3.11166e-06
HSPA1A	329.967	-1.70013	0.27673	-6.14365	8.06488e-10	2.41181e-07
ADGRG1	445.994	-1.65307	0.519767	-3.18041	0.00147068	0.0152135
DSTN	346.023	-1.60231	0.280465	-5.71306	1.10963e-08	1.93159e-06
SLC26A2	69.2658	-1.59906	0.519458	-3.07832	0.00208169	0.0199006
AIF1L	140.517	-1.5955	0.349326	-4.56738	4.9385e-06	0.000232249
ALDOA	1896.71	-1.59347	0.536668	-2.96919	0.00298588	0.0258149
CSTB	361.518	-1.59195	0.346996	-4.58781	4.47923e-06	0.000215873
PEG10	254.146	-1.57912	0.448162	-3.52354	0.000425827	0.00635905
GPR37	241.946	-1.57539	0.590002	-2.67014	0.00758203	0.0487751
EPHA3	86.4886	-1.5721	0.484142	-3.2472	0.00116546	0.0129075
S100A6	1058.51	-1.57187	0.552175	-2.8467	0.00441755	0.0337453
PGAP6	133.387	-1.54801	0.480793	-3.2197	0.00128324	0.0138818
LGALS3	223.388	-1.54791	0.468385	-3.30477	0.000950533	0.011147
CBR3	59.6931	-1.54614	0.354095	-4.36644	1.26287e-05	0.000470546
UBE2H	145.758	-1.53611	0.239231	-6.42105	1.35337e-10	6.31376e-08
PTP4A1	84.1639	-1.50593	0.29647	-5.07955	3.78333e-07	3.10739e-05
CCL19	26.3684	1.51211	0.417462	3.62214	0.000292176	0.00493147
PHAX	244.002	1.51965	0.301649	5.03779	4.70929e-07	3.61326e-05
SLITRK6	33.3775	1.52215	0.519193	2.93176	0.00337043	0.028038
USP17L15	48.1395	1.58657	0.2633	6.0257	1.68384e-09	4.56713e-07
MPZ	126.741	1.58744	0.390609	4.06402	4.82352e-05	0.00131441
UBD	19.3615	1.59203	0.445588	3.57287	0.000353084	0.00561804
VCAM1	19.2671	1.59273	0.43163	3.69003	0.000224231	0.00402959
MEGF10	38.4056	1.59584	0.489609	3.25942	0.0011164	0.0124973
HOXD3	30.1848	1.64129	0.363082	4.52042	6.17161e-06	0.000268503
LIN28B	18.6484	1.67934	0.320945	5.23248	1.67254e-07	1.59892e-05
MYLPF	30.0218	1.70032	0.290438	5.85435	4.78887e-09	1.03431e-06
SPANXA1	235.728	1.70792	0.226408	7.54357	4.5729e-14	4.84852e-11
THBS4	38.681	1.72309	0.60481	2.84899	0.00438588	0.0335867
PTPRC	22.5644	1.76759	0.418176	4.2269	2.36937e-05	0.000757095
WNT8A	57.6069	1.77907	0.169828	10.4757	1.11683e-25	6.51278e-22
HOXD4	37.5541	1.88912	0.664147	2.84443	0.00444907	0.0338483
IGFBP2	164.371	1.95184	0.499558	3.90714	9.33934e-05	0.00209471
MOXD1	27.4968	1.96252	0.313275	6.26455	3.73914e-10	1.45365e-07
HLA-DQB1	49.7716	1.9787	0.679272	2.91297	0.00358007	0.0292349
LCP1	33.4598	2.02885	0.424453	4.77992	1.75369e-06	0.000101751
MUSTN1	19.179	2.03583	0.411154	4.95151	7.36388e-07	5.1122e-05
IGHA1	22.0851	2.0477	0.32991	6.20684	5.4062e-10	1.8015e-07
IGLL5	24.3885	2.11058	0.360014	5.86251	4.5593e-09	1.0033e-06
IGHM	36.8306	2.18486	0.401717	5.43881	5.36382e-08	7.02902e-06
CXCL9	26.5719	2.34614	0.288281	8.13836	4.00664e-16	6.67563e-13
JCHAIN	17.9414	2.35208	0.616997	3.81215	0.000137765	0.00282383
ADAM23	39.7149	2.37718	0.483	4.9217	8.57947e-07	5.78395e-05
TTN	26.5819	2.78661	0.441364	6.31364	2.72556e-10	1.22262e-07
IGHG3	221.459	3.02343	0.40239	7.5137	5.74809e-14	5.15692e-11
IL32	25.0315	3.0506	0.549127	5.55537	2.7703e-08	3.98889e-06
IGHG2	52.6608	4.02568	0.640993	6.28037	3.37759e-10	1.40689e-07
NTS	55.2581	4.26312	0.656557	6.49315	8.40585e-11	4.08489e-08
IGHG4	125.796	4.4449	0.718778	6.18397	6.25109e-10	2.02518e-07
IGHG1	97.9636	5.40992	0.527212	10.2614	1.05191e-24	4.08947e-21
IGKC	81.2137	5.43716	0.430678	12.6247	1.54412e-36	1.80091e-32
